# Supplementary material for: N- and O- Doped Porous Carbon Nanosheets Prepared from Templating Methodology for Supercapacitors
Source: Polymers (Basel). 2025 Apr 27;17(9):1198. doi: 10.3390/polym17091198 (PMC12073775; doi:10.3390/polym17091198)
Supplement: Supplementary file 1 [file polymers-17-01198-s001.zip]

Archive with 1 entries (1 files):
- polymers-3587041-supplementary.pdf
